# Supplementary material for: Application of a Reactive Agility Training Program Using Light-Based Stimuli to Enhance the Physical and Cognitive Performance of Car Racing Drivers: A Randomized Controlled Trial
Source: Sports Med Open. 2022 Sep 5;8:113. doi: 10.1186/s40798-022-00509-9 (PMC9445110; doi:10.1186/s40798-022-00509-9)
Supplement: Supplementary file 3 — Additional file 3. Supplementary data for the results of cognitive and physiological measures in response to the reactive agility training program. [file 40798_2022_509_MOESM3_ESM.xlsx]

## Sheet: VTS
	LVT				STROOP												VISGED		ZBA				DT
					Naming						Reading
	RT (sec)		correct (%)		RT (sec)		incorrect (%)		IF (sec)		RT (sec)		incorrect (%)		IF (sec)		VMP (score)		TA (sec)		MDD (pixels)		correct (score)		incorrect (score)		omitted (score)
	BL	Post	BL	Post	BL	Post	BL	Post	BL	Post	BL	Post	BL	Post	BL	Post	BL	Post	BL	Post	BL	Post	BL	Post	BL	Post	BL	Post
EXP 1	5.93	3.79	100	100	0.694	0.621	1.5625	0.78125	0.077	0.008	0.988	0.953	3.90625	3.125	0.252	0.245	3.147	4.51	1.39	1.5	48	68	250	264	15	14	27	9
EXP 2	3.16	2.95	87.5	100	0.533	0.557	2.34375	1.5625	0.035	0.05	0.638	0.666	0.78125	0.78125	0.098	0.108	4.111	3.154	2.092	0.8	32	67	302	315	39	25	23	13
EXP 3	3.96	3.61	82.5	100	0.887	0.708	6.25	1.5625	0.218	0.059	0.914	0.764	4.6875	3.90625	0.281	0.204	1.683	2.92	0.86	0.39	148	107	230	243	52	38	26	22
EXP 4	3.58	3.08	100	100	0.71	0.675	5.46875	2.34375	0.07	0.114	0.768	0.716	3.90625	0	0.093	0.128	0.836	2.718	0.51	0.77	60	85	217	268	4	16	26	36
EXP 5	3.17	3.01	95	100	0.695	0.75	9.375	8.59375	0.1	0.237	0.671	0.569	4.6875	2.34375	0.11	0.081	3.797	2.163	0.6	0.66	77	80	258	264	47	39	20	18
EXP 6	2.92	2.76	100	100	0.558	0.551	7.8125	3.125	0.03	0.043	0.619	0.613	5.46875	3.125	0.039	0.084	2.804	3.037	0.52	1	60	62	317	372	48	16	27	8
EXP 7	3.79	3.6	100	100	0.876	0.781	3.90625	0	0.211	0.189	0.859	0.761	0	0	0.206	0.183	3.13	2.843	1.1	2.64	133	101	263	256	26	26	17	24
EXP 8	2.47	2.55	100	100	0.812	0.707	5.46875	1.5625	0.139	0.145	0.709	0.695	2.34375	0.78125	0.123	0.17	2.374	4.499	1.58	1.31	35	23	279	295	34	32	15	19
EXP 9	3.09	2.89	100	100	0.709	0.742	0	0	0.096	0.178	0.829	0.723	2.34375	1.5625	0.211	0.119	2.495	1.771	1.4	0.78	77	56	285	294	14	21	16	8
EXP 10	6.99	3.45	92.5	100	1.137	0.686	3.125	1.5625	0.156	0.064	1.14	0.715	3.90625	0.78125	0.012	0.081	2.461	2.66	0.89	1.59	84	59	258	302	43	25	15	11
EXP 11	3.36	3.3	95	100	0.656	0.667	3.90625	2.34375	0.047	0.005	0.693	0.747	0	0	0.1	0.084	0.67	2.944	1.21	2.03	76	92	315	315	22	15	8	5
EXP 12	3.51	3.3	97.5	100	0.97	0.77	5.46875	3.125	0.347	0.129	0.888	0.755	3.125	1.5625	0.267	0.061	2.025	3.249	0.62	0.57	81	66	234	277	29	15	24	13
CON 1	3.4	3.33	100	100	0.854	0.855	4.6875	5.46875	0.112	0.244	0.842	0.852	8.59375	8.59375	0.161	0.245	-2.153	-2.224	0.51	0.56	56	61	227	220	43	48	14	10
CON 2	3.43	3.4	95	97.5	0.735	0.77	3.90625	3.90625	0.048	0.22	0.787	0.792	3.125	3.90625	0.128	0.221	2.516	2.72	0.64	0.72	45	46	236	230	21	28	19	22
CON 3	3.09	3.18	100	100	0.743	0.82	1.5625	1.5625	0.066	0.197	0.762	0.81	0.78125	1.5625	0.07	0.148	-0.754	-1.323	0.39	0.52	77	80	271	270	14	16	11	15
CON 4	3.71	3.69	95	97.5	0.833	0.86	1.5625	3.125	0.068	0.225	0.862	0.899	4.6875	4.6875	0.094	0.312	0.965	1.232	1.39	1.52	87	85	169	172	28	30	27	28
CON 5	5.09	4.45	97.5	97.5	0.559	0.656	2.34375	3.125	0.057	0.144	0.717	0.759	4.6875	3.90625	0.183	0.228	2.391	1.769	0.41	0.58	112	104	320	318	18	22	23	25
CON 6	4.14	3.99	100	100	0.691	0.634	1.5625	7.03125	0.115	0.018	0.698	0.616	1.5625	2.34375	0.08	0.044	4.641	4.508	1.36	1.47	50	53	300	299	17	22	9	11
CON 7	4.45	4.38	97.5	95	0.656	0.61	3.125	3.125	0.09	0.104	0.759	0.777	3.90625	3.125	0.18	0.28	1.769	1.577	1.79	1.59	72	77	295	280	5	6	4	6
CON 8	3.33	3.41	95	97.5	0.604	0.74	5.46875	4.6875	0.086	0.021	0.608	0.771	1.5625	3.125	0.102	0.029	3.162	2.989	0.82	0.94	68	66	321	315	49	44	10	16
CON 9	3.88	3.92	97.5	97.5	0.879	0.889	5.46875	0.78125	0.233	0.174	0.807	1.043	1.5625	3.90625	0.156	0.291	2.717	2.395	1.28	1.38	49	53	227	222	32	36	27	28
CON 10	3.62	4.14	100	100	0.617	0.654	0	0.78125	0.016	0.045	0.769	0.698	4.6875	0.78125	0.175	0.076	3.738	4.641	1.43	1.46	78	79	312	300	17	17	11	9
CON 11	3.28	3.99	95	95	0.668	0.8	1.5625	6.25	0.101	0.017	0.875	0.867	2.34375	1.5625	0.237	0.133	2.858	1.91	0.86	1.09	83	80	224	220	26	28	23	26
CON 12	4.13	3.77	85	90	0.768	0.845	1.5625	0	0.159	0.124	0.693	1.095	0	1.5625	0.079	0.567	1.19	1.926	1.49	1.51	89	85	281	270	12	18	8	10

## Sheet: Anthropometry
	BM (kg)		BH (cm)		M(%)		F (%)
	BL	Post	BL	Post	BL	Post	BL	Post
EXP 1	68.7	66.6	179.9	180	48.6	46.84	11.01	8.88
EXP 2	74.7	72.5	178.7	178.4	45.3	47.36	12.83	10.61
EXP 3	63.6	62.8	177.5	177.3	44.57	45.14	12.13	8.88
EXP 4	67.1	66.2	173.4	173.5	46.23	46.84	12.83	8.88
EXP 5	85.3	77.7	175.3	175.5	43.82	45.98	22.03	17.57
EXP 6	93	91.8	197	197	46.3	41.77	24.4	17.7
EXP 7	86.6	84.5	189.2	189.2	45.03	46.3	19.71	17.22
EXP 8	74.3	73.1	178	178	43.44	44.2134	16.35	14.4
EXP 9	89.9	85.4	181	181.2	38.39	41.77	27.38	24.4
EXP 10	78.9	78.3	187	188	44.92	45.66	16.86	13.81
EXP 11	97	95.3	187.7	187.3	37.64	40.31	26.95	24.26
EXP 12	72.1	72.1	172.1	172.2	42.56	44.1	20.83	18.03
CON 1	88.8	90.1	189.2	189.2	47.29	46.1709	10.81	11.2
CON 2	75.3	76	160	160	46.2	46.1842	22.03	22.13
CON 3	89.6	90.1	180.6	180.6	46.8	44.7059	20.28	22.1
CON 4	97.7	98	188.7	188.7	43.17	43.22	22.51	22.51
CON 5	73.7	74.2	188.7	188.7	52.27	51.9137	11.01	11.01
CON 6	65.3	66.1	176.9	176.9	49.03	48.4266	8.4	8.4
CON 7	75.5	75.3	176.4	176.4	46.81	46.9323	11.77	11.77
CON 8	72.76	75.46	175.66	177.32	45.96	44.28	14.878	14.938
CON 9	78.6	78.4	184.1	184.1	48.1	46.2245	14.27	14.27
CON 10	72.2	73	165	165	41.16	40.6986	25.68	25.68
CON 11	71.2	72.2	176.2	175.9	45.95	44.7368	13.49	14.27
CON 12	84.5	87	184.2	184.9	39.4	45.0115	14.57	15.42

## Sheet: Phsiological measures
	HR (max)		VE (l)		BF (BPM)		VO2 (max)		GET HR		intensity (max)
	BL	Post	BL	Post	BL	Post	BL	Post	BL	Post	BL	Post
EXP 1	205	204	138	161	64	63	57.2	58.4	172	180	16	16+3% Incline
EXP 2	192	196	118	140	51	64	54	57.1	174	177	16	16+3% Incline
EXP 3	203	205	124.7	140.1	62	60	49	52	178	182	16	16+3% Incline
EXP 4	193	196	120	139	43	42	49	56.2	167	171	16	16+3% Incline
EXP 5	195	195	128	135	52	47	54	60.1	166	183	16	16+3% Incline
EXP 6	195	197	122	166	51	50	45	52.3	175	180	14	16+3% Incline
EXP 7	185	186	145	165	61	56	43	48	163	174	16	16+3% Incline
EXP 8	192	196	127	138	51	49	57	60	175	182	16	16+3% Incline
EXP 9	196	202	146	154	50	43	53.1	55.2	174	174	16	16+3% Incline
EXP 10	202	204	138	151	52	54	55.5	59.4	176	186	16	16+3% Incline
EXP 11	184	189	138	152	60	58	39	47.8	174	178	14	16
EXP 12	189	197	107	137.3	72	60	43	48.8	157	166	14	16
CON 1	194	193	123	126	51	51	53.1	52.5	179	178	16	16+3% Incline
CON 2	196	195	116	113	61	59	46.2	45.8	165	166	14	14
CON 3	195	195	122	120	47	49	46.8	46.5	168	167	16	16
CON 4	198	197	118	120	48	43	51.3	50.9	171	170	16	16
CON 5	192	193	124.7	122	51	50	49.7	48.8	175	173	16	16
CON 6	194	193	128	120	54	56	53.4	51.6	179	174	14	14
CON 7	194	194	145	140	65	66	52.8	52.1	177	176	16	16
CON 8	201	197	146	139	46	47	54.3	53.3	177	176	16	16
CON 9	194	193	115	119	46	47	48.3	48.1	174	172	16	16
CON 10	194	193	123	119	46	51	50.1	49.9	172	170	16	16
CON 11	194	194	128	126	55	53	45.3	45.5	168	170	14	14
CON 12	194	193	131	127	51	50	52.1	52.9	170	171	14	14

## Sheet: STROOP_ZBA_during_exercise
	STROOP												ZBA
	Naming						Reading
	RT (sec)		incorrect (%)		IF (sec)		RT (sec)		incorrect (%)		IF (sec)		TA (sec)		MDD (pixels)
	BL	Post	BL	Post	BL	Post	BL	Post	BL	Post	BL	Post	BL	Post	BL	Post
EXP 1	0.659	0.573	0	0	0.046	0.016	1.099	0.921	3.125	2.34375	0.391	0.368	0.8	1.37	61	68
EXP 2	0.515	0.486	2.34375	1.5625	0.008	0.041	0.734	0.617	1.5625	0.78125	0.176	0.15	1.67	1.23	66	43
EXP 3	0.62	0.631	4.6875	2.34375	0.068	0.082	0.825	0.655	4.6875	2.34375	0.265	0.1	0.75	0.92	125	84
EXP 4	0.635	0.598	6.25	3.90625	0.074	0.081	0.68	0.663	3.90625	3.90625	0.092	0.116	0.92	0.73	78	104
EXP 5	0.662	0.569	7.8125	4.6875	0.149	0.093	0.533	0.511	9.375	3.125	0.045	0.034	0.89	0.56	75	72
EXP 6	0.539	0.515	0.78125	3.125	0.031	0.053	0.66	0.603	5.46875	1.5625	0.131	0.106	1.12	2.26	78	60
EXP 7	0.775	0.746	5.46875	1.5625	0.183	0.182	0.707	0.682	2.34375	0.78125	0.129	0.064	0.54	1.74	111	82
EXP 8	0.664	0.658	1.5625	0	0.102	0.094	0.705	0.752	3.125	1.5625	0.18	0.171	1.46	1	32	61
EXP 9	0.706	0.677	2.34375	2.34375	0.142	0.124	0.76	0.71	3.125	2.34375	0.156	0.132	1.49	0.75	71	44
EXP 10	0.717	0.592	6.25	3.125	0.095	0.076	0.834	0.676	7.8125	3.125	0.2	0.145	1.13	1.82	84	88
EXP 11	0.684	0.627	3.90625	2.34375	0.022	0.053	0.808	0.672	0	0	0.145	0.091	1.28	1.27	82	77
EXP 12	0.804	0.702	2.34375	1.5625	0.163	0.117	0.835	0.768	3.125	1.5625	0.141	0.137	1	0.64	77	84
CON 1	0.745	0.761	4.6875	5.46875	0.134	0.151	0.721	0.741	9.375	8.59375	0.12	0.144	1.04	1.72	73	79
CON 2	0.632	0.694	9.375	8.59375	0.082	0.071	0.639	0.641	6.25	5.46875	0.068	0.02	0.86	1.21	56	55
CON 3	0.71	0.731	0	1.5625	0.087	0.086	0.786	0.799	0.78125	1.5625	0.124	0.128	0.99	0.87	100	99
CON 4	0.779	0.809	3.125	3.125	0.144	0.143	0.665	0.76	1.5625	3.125	0.078	0.1	1.1	0.77	75	83
CON 5	0.726	0.743	0	2.34375	0.214	0.152	0.847	0.853	9.375	7.03125	0.316	0.298	1.3	0.51	112	100
CON 6	0.73	0.738	3.90625	5.46875	0.131	0.126	0.703	0.712	2.34375	2.34375	0.131	0.112	0.97	1.18	92	69
CON 7	0.678	0.721	6.25	5.46875	0.138	0.147	0.651	0.68	3.90625	4.6875	0.13	0.139	1.02	0.99	83	76
CON 8	0.792	0.81	0.78125	1.5625	0.073	0.075	0.814	0.82	0	0.78125	0.072	0.085	1.1	0.88	88	89
CON 9	0.879	0.81	7.8125	6.25	0.164	0.04	0.86	0.875	2.34375	3.90625	0.108	0.097	0.83	0.8	73	71
CON 10	0.732	0.799	1.5625	3.125	0.123	0.108	0.721	0.765	1.5625	2.34375	0.099	0.132	0.99	0.88	92	85
CON 11	0.822	0.831	0.78125	1.5625	0.039	0.04	0.865	0.855	0.78125	2.34375	0.131	0.16	0.85	0.91	70	72
CON 12	0.812	0.675	1.5625	6.25	0.091	0.141	0.782	0.764	2.34375	3.90625	0.254	0.171	1.09	1.01	72	77
