# Supplementary material for: Application of a Reactive Agility Training Program Using Light-Based Stimuli to Enhance the Physical and Cognitive Performance of Car Racing Drivers: A Randomized Controlled Trial
Source: Sports Med Open. 2022 Sep 5;8:113. doi: 10.1186/s40798-022-00509-9 (PMC9445110; doi:10.1186/s40798-022-00509-9)
Supplement: Supplementary file 4 — Additional file 4. Supplementary data for changes in performance and physiological measures throughout the training program. [file 40798_2022_509_MOESM4_ESM.xlsx]

## Sheet: Touches
	TRN #1					TRN #2					TRN #3					TRN #4					TRN #5					TRN #6					TRN #7					TRN #8					TRN #9					TRN #10
	1	2	3	4	5	1	2	3	4	5	1	2	3	4	5	1	2	3	4	5	1	2	3	4	5	1	2	3	4	5	1	2	3	4	5	1	2	3	4	5	1	2	3	4	5	1	2	3	4
EXP 1	30	68	102	136	170	36	76	110	149	181	41	79	112	154	197	41	79	116	156	199	39	89	130	164	208	42	88	123	169	215	44	88	126	162	199	42	89	118	156	199	44	93	131	181	220	46	97	132	183
EXP 2	34	74	105	133	173	39	77	112	142	177	38	74	106	141	171	38	78	111	144	181	38	70	107	143	171	38	76	117	151	183	42	78	121	148	198	39	81	121	153	186	40	83	110	151	193	44	83	121	158
EXP 3	27	64	101	133	169	33	68	106	143	181	31	65	100	132	166	32	70	103	139	182	32	70	103	139	182	32	70	103	139	182	32	70	103	139	182	32	70	103	139	182	32	70	103	139	182	32	70	103	139
EXP 4	45	90	124	174	217	41	86	137	181	230	46	92	128	167	211	41	83	128	155	214	43	98	143	177	246	44	85	121	171	214	42	87	139	186	247	51	92	141	199	248	43	94	145	173	239	49	94	145	191
EXP 5	35	72	116	146	188	37	80	118	157	197	43	77	125	152	206	43	86	136	162	222	45	89	137	161	249	49	87	149	173	241	51	89	151	179	251	43	81	123	156	208	48	90	151	180	247	41	90	133	159
EXP 6	36	82	116	152	182	39	91	128	171	208	37	85	126	154	203	42	80	130	167	207	46	89	130	177	219	43	84	119	163	199	45	89	126	163	213	46	90	136	172	217	51	100	155	198	250	46	93	136	183
EXP 7	35	65	112	143	177	36	75	117	150	185	36	77	112	154	191	37	85	131	160	202	40	86	137	169	213	42	86	126	163	212	43	90	131	177	215	44	89	135	175	210	46	83	132	170	214	46	93	147	182
EXP 8	30	67	101	135	165	32	66	111	145	185	36	79	115	154	202	41	77	135	167	226	35	78	118	148	194	39	88	128	157	213	42	87	133	175	221	44	84	126	165	230	49	91	145	178	248	50	89	154	188
EXP 9	37	69	113	158	205	39	83	129	171	218	38	79	148	168	223	43	97	142	189	246	43	88	138	181	223	47	90	144	180	243	45	91	143	187	235	51	98	157	202	283	45	91	155	191	265	49	95	148	179
EXP 10	31	65	97	133	169	38	83	113	155	192	38	79	113	147	195	40	81	121	144	209	40	79	140	163	232	44	77	119	153	201	44	89	137	176	226	43	92	135	179	234	37	77	121	152	212	49	84	151	181
EXP 11	39	87	120	160	194	42	90	130	173	218	43	91	130	164	204	43	94	127	165	218	47	97	143	173	233	45	93	145	176	232	43	94	135	176	213	48	103	143	189	230	45	91	147	185	229	48	90	142	175
EXP 12	34	68	96	133	159	35	74	101	138	164	35	79	104	145	184	34	75	107	146	181	39	80	114	149	178	39	88	128	165	202	39	89	117	164	199	41	88	129	175	223	40	91	126	177	225	43	91	121	168
[truncated: 11 more columns]

## Sheet: RT
	TRN #1					TRN #2					TRN #3					TRN #4					TRN #5					TRN #6					TRN #7					TRN #8					TRN #9					TRN #10
	1	2	3	4	5	1	2	3	4	5	1	2	3	4	5	1	2	3	4	5	1	2	3	4	5	1	2	3	4	5	1	2	3	4	5	1	2	3	4	5	1	2	3	4	5	1	2	3	4
EXP 1	2	1.76471	1.76471	1.76471	1.76471	1.66667	1.57895	1.63636	1.61074	1.65746	1.46341	1.51899	1.60714	1.55844	1.52284	1.46341	1.51899	1.55172	1.53846	1.50754	1.53846	1.34831	1.38462	1.46341	1.44231	1.42857	1.36364	1.46341	1.42012	1.39535	1.41422	1.36364	1.36364	1.42857	1.48148	1.50754	1.42857	1.34831	1.52542	1.53846	1.50754	1.36364	1.29032	1.37405	1.32597	1.36364	1.30435	1.23711	1.36364
EXP 2	1.76471	1.62162	1.71429	1.80451	1.7341	1.53846	1.55844	1.60714	1.69014	1.69492	1.57895	1.62162	1.69811	1.70213	1.75439	1.57895	1.53846	1.62162	1.66667	1.65746	1.57895	1.71429	1.68224	1.67832	1.75439	1.57895	1.57895	1.53846	1.5894	1.63934	1.58502	1.42857	1.53846	1.4876	1.62162	1.51515	1.53846	1.48148	1.4876	1.56863	1.6129	1.5	1.44578	1.63636	1.5894	1.5544	1.36364	1.44578	1.4876
EXP 3	1.33333	1.33333	1.45161	1.37931	1.38249	1.46341	1.39535	1.31387	1.32597	1.30435	1.30435	1.30435	1.40625	1.43713	1.4218	1.46341	1.44578	1.40625	1.54839	1.40187	1.39535	1.22449	1.25874	1.35593	1.21951	1.36364	1.41176	1.4876	1.40351	1.40187	1.41368	1.42857	1.37931	1.29496	1.29032	1.21457	1.17647	1.30435	1.2766	1.20603	1.20968	1.39535	1.2766	1.24138	1.38728	1.25523	1.22449	1.2766	1.24138
EXP 4	1.71429	1.66667	1.55172	1.64384	1.59574	1.62162	1.5	1.52542	1.52866	1.52284	1.39535	1.55844	1.44	1.57895	1.45631	1.39535	1.39535	1.32353	1.48148	1.35135	1.33333	1.34831	1.31387	1.49068	1.20482	1.22449	1.37931	1.20805	1.38728	1.24481	1.28879	1.17647	1.34831	1.19205	1.34078	1.19522	1.39535	1.48148	1.46341	1.53846	1.44231	1.25	1.33333	1.19205	1.33333	1.21457	1.46341	1.33333	1.35338
EXP 5	1.66667	1.46341	1.55172	1.57895	1.64835	1.53846	1.31868	1.40625	1.40351	1.44231	1.62162	1.41176	1.42857	1.55844	1.47783	1.42857	1.5	1.38462	1.43713	1.44928	1.30435	1.34831	1.38462	1.35593	1.36986	1.39535	1.42857	1.51261	1.47239	1.50754	1.46329	1.33333	1.34831	1.42857	1.47239	1.40845	1.30435	1.33333	1.32353	1.39535	1.38249	1.17647	1.2	1.16129	1.21212	1.2	1.30435	1.29032	1.32353
EXP 6	1.71429	1.84615	1.60714	1.67832	1.69492	1.66667	1.6	1.53846	1.6	1.62162	1.66667	1.55844	1.60714	1.55844	1.57068	1.62162	1.41176	1.37405	1.5	1.48515	1.5	1.39535	1.31387	1.42012	1.40845	1.42857	1.39535	1.42857	1.47239	1.41509	1.428	1.39535	1.33333	1.37405	1.35593	1.39535	1.36364	1.34831	1.33333	1.37143	1.42857	1.30435	1.44578	1.36364	1.41176	1.40187	1.30435	1.29032	1.22449
EXP 7	2	1.79104	1.78218	1.77778	1.81818	1.875	1.81818	1.62162	1.65517	1.62162	1.66667	1.51899	1.56522	1.55844	1.48515	1.46341	1.55844	1.33333	1.43713	1.32743	1.71429	1.53846	1.52542	1.62162	1.54639	1.53846	1.36364	1.40625	1.52866	1.40845	1.44909	1.42857	1.37931	1.35338	1.37143	1.35747	1.36364	1.42857	1.42857	1.45455	1.30435	1.22449	1.31868	1.24138	1.34831	1.2	1.2	1.34831	1.16883
EXP 8	1.62162	1.73913	1.59292	1.51899	1.46341	1.53846	1.44578	1.39535	1.40351	1.37615	1.57895	1.51899	1.21622	1.42857	1.34529	1.39535	1.23711	1.26761	1.26984	1.21951	1.39535	1.36364	1.30435	1.32597	1.34529	1.2766	1.33333	1.25	1.33333	1.23457	1.28557	1.33333	1.31868	1.25874	1.28342	1.2766	1.17647	1.22449	1.1465	1.18812	1.06007	1.33333	1.31868	1.16129	1.25654	1.13208	1.22449	1.26316	1.21622
EXP 9	1.93548	1.84615	1.85567	1.80451	1.77515	1.57895	1.44578	1.59292	1.54839	1.5625	1.57895	1.51899	1.59292	1.63265	1.53846	1.5	1.48148	1.4876	1.66667	1.43541	1.5	1.51899	1.28571	1.47239	1.2931	1.36364	1.55844	1.51261	1.56863	1.49254	1.49917	1.36364	1.34831	1.31387	1.36364	1.32743	1.39535	1.30435	1.33333	1.34078	1.28205	1.62162	1.55844	1.4876	1.57895	1.41509	1.22449	1.42857	1.19205
EXP 10	1.53846	1.37931	1.5	1.5	1.54639	1.42857	1.33333	1.38462	1.38728	1.37615	1.39535	1.31868	1.38462	1.46341	1.47059	1.39535	1.2766	1.41732	1.45455	1.37615	1.2766	1.23711	1.25874	1.38728	1.28755	1.33333	1.29032	1.24138	1.36364	1.2931	1.30436	1.39535	1.2766	1.33333	1.36364	1.40845	1.25	1.16505	1.25874	1.26984	1.30435	1.33333	1.31868	1.22449	1.2973	1.31004	1.25	1.33333	1.26761
EXP 11	1.76471	1.76471	1.875	1.80451	1.88679	1.71429	1.62162	1.78218	1.73913	1.82927	1.71429	1.51899	1.73077	1.65517	1.63043	1.76471	1.6	1.68224	1.64384	1.65746	1.53846	1.5	1.57895	1.61074	1.68539	1.53846	1.36364	1.40625	1.45455	1.48515	1.44961	1.53846	1.34831	1.53846	1.46341	1.50754	1.46341	1.36364	1.39535	1.37143	1.34529	1.5	1.31868	1.42857	1.35593	1.33333	1.39535	1.31868	1.4876
EXP 12	1.73214	1.65602	1.65881	1.65958	1.66457	1.60278	1.51056	1.52765	1.53568	1.54629	1.54223	1.48802	1.51609	1.55743	1.5158	1.49729	1.45127	1.4409	1.5131	1.4426	1.46138	1.41248	1.3901	1.47113	1.41428	1.40637	1.40609	1.40502	1.45399	1.41071	1.41643	1.38048	1.36205	1.36396	1.40073	1.37398	1.35052	1.34394	1.36113	1.38573	1.35269	1.36387	1.34773	1.31928	1.37245	1.3073	1.29626	1.32414	1.30239
[truncated: 11 more columns]

## Sheet: HR
	Average HR												Peak HR
	TRN #1	TRN #2	TRN #3	TRN #4	TRN #5	TRN #6	TRN #7	TRN #8	TRN #9	TRN #10	TRN #11	TRN #12	TRN #1	TRN #2	TRN #3	TRN #4	TRN #5	TRN #6	TRN #7	TRN #8	TRN #9	TRN #10	TRN #11	TRN #12
EXP 1	146	138	128	131	131	135	137	141	129	134	131	131	176	168	151	166	160	178	166	167	169	181	166	181
EXP 2	132	141	140	127	151	131	140	141	138	133	139	142	176	161	178	190	194	182	183	184	181	183	182	179
EXP 3	140	144	142	136	134	145	136	139	140	147	142	134	160	184	187	171	165	177	181	182	183	182	186	177
EXP 4	144	143	141	142	139	143	142	144	144	143	143	140	183	181	183	181	182	186	184	186	186	185	181	185
EXP 5	147	148	127	145	163	137	150	132	146	150	135	135	192	183	157	188	188	178	185	176	188	189	175	175
EXP 6	143	144	162	142	156	129	140	145	145	148	145	136	171	174	188	179	182	166	182	184	185	188	183	174
EXP 7	137	151	149	141	144	140	131	140	142	145	143	133	182	189	187	177	188	186	180	181	182	186	185	182
EXP 8	121	148	134	145	133	131	143	139	137	146	150	133	158	185	164	177	176	172	181	182	183	186	188	182
EXP 9	154	146	140	136	129	146	143	150	147	139	147	147	189	181	174	160	172	187	185	182	184	180	185	185
EXP 10	155	151	147	140	141	143	140	140	145	146	140	140	186	186	176	175	179	183	175	187	178	180	175	175
EXP 11	136	144	145	146	145	133	144	141	143	153	152	152	178	185	183	181	187	182	183	185	189	181	191	191
EXP 12	138	141	149	141	149	154	141	138	147	152	147	147	173	182	192	186	174	195	191	185	192	184	176	176

## Sheet: HRR
	TRN #1	TRN #6	TRN #12
EXP 1	50	39	50
EXP 2	48	56	41
EXP 3	36	41	41
EXP 4	38	43	40
EXP 5	40	56	60
EXP 6	34	36	41
EXP 7	24	54	49
EXP 8	40	37	38
EXP 9	40	36	51
EXP 10	43	39	58
EXP 11	53	43	47
EXP 12	45	39	47
